# Supplementary material for: What do all the (human) micro-RNAs do?
Source: BMC Genomics. 2014 Nov 18;15(1):976. doi: 10.1186/1471-2164-15-976 (PMC4289375; doi:10.1186/1471-2164-15-976)
Supplement: Supplementary file 2 — Additional file 2: Table S1: A cross-table displaying the miRNA versus gene interactions (RegulatedGenes_vs_miRNAs_Matrix.xlsx). (XLSX 102 KB) [file 12864_2014_6856_MOESM2_ESM.xlsx]

## Sheet: 20AllRegulatedGenes2MIRNAMatrix
Gene	hsa-let-7a	hsa-let-7b	hsa-let-7c	hsa-let-7d	hsa-let-7e	hsa-let-7f	hsa-let-7g	hsa-let-7i	hsa-miR-1	hsa-miR-100	hsa-miR-101	hsa-miR-103a	hsa-miR-105	hsa-miR-106a	hsa-miR-106b	hsa-miR-107	hsa-miR-10a	hsa-miR-10b	hsa-miR-1178	hsa-miR-1180	hsa-miR-1184	hsa-miR-1193	hsa-miR-1202	hsa-miR-1205	hsa-miR-1207-3p	hsa-miR-1207-5p	hsa-miR-1208	hsa-miR-122	hsa-miR-1224-3p	hsa-miR-1225-3p	hsa-miR-1225-5p	hsa-miR-1226	hsa-miR-1228	hsa-miR-1231	hsa-miR-1244	hsa-miR-1245	hsa-miR-124a	hsa-miR-1250	hsa-miR-1251	hsa-miR-1254	hsa-miR-1256	hsa-miR-1258	hsa-miR-125a-5p	hsa-miR-125b	hsa-miR-126	hsa-miR-1260	hsa-miR-1265	hsa-miR-1266	hsa-miR-1268
AACS																												X
AARS
AARSD1		X
AATK
ABCA1
ABCB1
ABCB11
ABCB9
ABCF2
ABCG2
ABCG4
ABHD10
ABHD11									X
ABHD13
ABHD17C
ABHD2
ABI2
ABI3
ABL1
ABRACL
ABTB1																																												X
ACAA2																																					X
ACAA2
ACP2
ACPL2									X
ACSL4
ACTA1
ACTB
ACTG1		X
ACTG1
ACTL6A
ACTN1
ACTR2
ACTR3B
ACTR8																																					X
ACVR1
ACVR2A
ACVR2B
ACVR2B
ADAM10																												X
ADAM12
ADAM17																												X
ADAM9																																													X
ADAMTS14
ADARB2
ADCY5
ADCY5
ADCY5
ADCYAP1R1
ADIPOR2
ADORA2B
ADRA2A
ADSS
AFAP1L1
AFF1
AFF2
AFF4
AGFG1
AGMAT									X
AGO2
AGPAT6
AGPAT6
AGPAT6
AGPS
AGRN									X
AGTR1
AHR																																					X
AIFM3
AK2																																					X
AKAP8		X
AKR1B10
AKR1B10P1
AKR1C2
AKT1																																												X
AKT2
AKT3																												X
ALAD
ALDH3A1
ALDOA																												X
ALG2
ALG9
ALPL
ALPPL2
AMD1
AMFR
AMMECR1
ANAPC1		X
ANAPC16
ANG
ANGEL1
ANK2																												X
ANK3
ANKH
ANKH
ANKIB1
ANKIB1
ANKIB1
ANKIB1									X
ANKIB1
ANKRD11
ANKRD13C
ANKRD17												X
ANKRD29									X
ANKRD33B
ANKRD44
ANKRD44
ANKRD46
ANKRD49
ANKRD9
ANLN
ANP32A
ANPEP									X
ANTXR2
ANXA1
ANXA11																												X
ANXA11
ANXA2									X
ANXA4
ANXA7
AP1G1
AP1S2
AP1S3
AP3D1
APAF1
APC															X
APH1A
API5
APLNR
APP	X			X							X			X	X
AQP4
AR																																					X
ARAF																																					X
ARCN1
ARF3									X
ARFGEF1
ARFIP1
ARHGAP12
ARHGAP12
ARHGAP19
ARHGAP26
ARHGAP28
ARHGAP31
ARHGAP32
ARHGAP42
ARHGAP5
ARHGEF1																																					X
ARHGEF1
ARHGEF11
ARHGEF3
ARID1A											X
ARID1B
ARID2									X
ARID3A
Arid4b
ARID4B
ARIH2
ARL10
ARL15
ARL2
ARL4C
ARL5A			X				X																					X
ARL6IP5
ARL8A
ARMC2
ARMCX1
ARNT																										X
ARNT
ARNT																X
ARNTL
Arntl
ARPC1B																																					X
ARPC3
ARPC5
ARPC5L
ARRB1
ARRDC1
ARTN
ARX
ASB4
ASB6
ASF1B
ASPH																														X
ATAD1
ATAD3B		X
ATCAY
ATF4
ATF6
ATF7
ATG2B
ATG9A
ATL2
ATL3																																					X
ATL3
ATN1
ATP1A2																												X
ATP1B1																																											X
ATP1B1
ATP1B2
ATP2B2
ATP2B4
ATP5B											X
ATP6V0A1		X
ATP6V0E1
ATP6V1B2									X
ATP6V1B2
ATP6V1F		X
ATP8B2
ATP9A
AURKB		X
AVEN
AXIN2
AXL
AZI2
B3GALT1
B4GALT1																																					X
B4GALT4
BACE1																X																					X
BACH1
BACH2									X
BAHD1																										X
BAK1																																											X	X
BAMBI
BAP1
BASP1
BAX																												X
BAZ1A
BAZ1B																																																	X
BCAR1
BCKDHA
BCKDHB									X
BCL11A
BCL11A
BCL2
BCL2L11																		X
BCL2L2-PABPN1
BCL3																																												X
BCL6
BCL7A
BCL7A
BCORL1
BDNF									X
BECN1
BEGAIN
BEND4
BEND6
BHLHE41
BIRC2
BIRC5
BIRC6
BLCAP									X
BLOC1S6																																					X
BMF																																												X
BMF
BMI1							X
BMP1
BMP7
BMPR1B																																												X
BMPR2										X
BNC2
BNIP2
BNIP2
BNIP3
BNIP3L
BRAP
BRCA1
BRCA2																																				X
BRD3
BRD7
BRI3BP									X
BRWD1																																												X
BRWD3																			X
BRWD3
BSN	X																																											X
BTBD1
BTBD3
BTBD9
BTG2
BTK
BTRC
BTRC																	X
BUB1
C10ORF54
C11orf65
C12orf23																																					X
C12ORF23
C12ORF23																								X
C12ORF4
C12orf49									X
C14ORF101
C14ORF147
C14ORF43
C15ORF41									X																												X
C15ORF53
C16orf62
C16ORF72
C17ORF103
C17ORF63
C17orf80
C18ORF1
C18ORF1
C1GALT1
C1ORF144
C1ORF151																																														X
C1ORF15-NBL1
C1ORF21
C1orf56
C1ORF87
C1ORF9
C1QBP
C1QTNF5
C20ORF194
C20ORF20
C21ORF91
C2ORF63
C3orf18
C5ORF28
C5ORF63
C6ORF168
C6ORF174
C6ORF204
C6ORF204
C6ORF225
C7ORF42
C7ORF50
C9ORF69
C9ORF7
C9orf78
CA12
CA7
CAB39
CACNA1A									X																												X
CACNA1C
CACNA1C
CACNA2D1												X
CACNA2D2
CADM1
CADM2
CADM2																																					X
CADM2
CADM3
CALCOCO2		X
CALD1
CALM1
CALU
CALU
CAMK2B
CAMK2B
CAND1									X
CAPG		X
CAPRIN1
CAPRIN1
Card10
CARD11
CARHSP1		X
CASC3
CASK
CASK
CASP2
CASP3	X
CASP8	X
CASP8AP2
CASP9	X
CASQ2
CASR
CAT
CAV1												X																									X
CAV2
CAV3																											X
CBFB																																												X
CBL
CBLL1
CBR4
CBX2
CBX5
CCDC41
CCDC43
CCDC69
CCDC82
CCDC85C
CCDC88A
CCDC88B																																					X
CCKBR
CCL1
CCL2																																					X
CCL20
CCL26
CCL4
CCNA1		X
CCNA2		X
CCNB1
CCND1		X													X
CCND1
CCND2	X	X													X
CCND2																X
CCND2
CCND3
CCNE1												X
CCNE2																																													X
CCNF
CCNG1																												X
CCNJ
CCNT1
CCNT2
CCP110
CCP110
CCR1
CCT3
CD164																																					X
CD164L2
CD24P4
CD274
CD34																																											X
Cd3g
CD40LG
CD46
CD59																																					X
CD68
CD83
CD8A
CD9
CDC14A
CDC14B
CDC25A		X
CDC25C
CDC27																																					X
CDC34		X
CDC40
CDC42
CDC42
CDC6
CDC7
CDCA5
CDCA7
CDH1
CDH2
CDH22
CDH24
CDH24
CDH5
CDH9
CDIPT		X
CDK1
CDK14
CDK18
CDK2												X																									X
CDK2AP1
CDK4																												X									X
CDK5R1
CDK5RAP1
CDK5RAP3
CDK6		X														X																					X
Cdk6
CDK8
CDKAL1		X
CDKN1A	X													X	X			X																									X
CDKN1C
CDKN2A							X											X																										X
CDKN2C
CDKN3
CDRT4
CDX2
CEBPA									X																												X
CEBPB
Cebpb
Celf1
CELF3
CENPF
CENPP
CEP19
CEP41
CEP44												X
CERS2									X																												X
CERS2
CERS6
CFH
CFL1
CFL2
CFTR
CGGBP1
CHD4
CHEK1
CHL1																	X
CHMP2A		X
CHMP2B
CHMP7
CHORDC1
CHRNA1
CHST11									X
CHST14																																					X
CHTF8
CHUK
CHURC1									X
CIAPIN1
CISD3
CKAP4
CLCN3									X
CLCN5																													X
CLCN5
CLCN5
CLDN19
CLDND1																																					X
CLINT1
CLIP4
CLLU1
CLN6
CLOCK
CLSPN
CLUAP1
CMTM3
CMTM4
CMTM4
CMTM6
CNN3									X
CNNM2
CNNM4
CNOT2
CNOT2
CNOT6L
COL11A2
COL15A1
COL1A1
COL1A1
COL1A2							X
COL21A1
COL3A1
COL4A1
COL4A2
COL5A3
Col6a2
COL7A1
COMMD9		X
COPS6			X		X	X		X
COPS8			X		X	X		X
CORO1A
CORO2A
COX15
COX2
CPD
CPEB2
CPEB3
CPEB4
CPLX2
CPNE3
CPNE5
CPSF6
CPT1A
CREB1												X
CREB1
CREB5																							X
CREBBP
CREBZF
CREBZF
CREBZF
CREG1
CRHR1
CRIM1
CRISPLD1																																					X
CRK																																													X
CRK
CROT
CRTAP
CRTAP
CRTC3
CSE1L
Csf1r
CSNK1D		X
CSNK2A1
CSNK2A1
CSRP1									X
CSRP2
CTBP1
CTBP1
CTCF
CTDSP1																																					X
CTDSP2																																					X
CTGF
CTNNB1
CTNND1
CTNND2
CTSC									X
Ctsk
CUEDC1
CUL2
CUL3
CUL5
CUX1									X
Cux1
CXADR
CXCL12																																													X
CXCR4
CXORF36
CYB5R4
CYFIP2
CYLD
CYP19A1						X								X
CYP1B1
CYP24A1																																												X
CYP2C8												X				X
CYP2J2		X
CYP2U1
CYP3A4
CYP51A1
CYP7A1																												X
CYP8B1
CYR61
CYTH4
Daam1
DAAM2
DAAM2
DACT3
DACT3
DACT3
DAPK1												X				X
DAPK1
DAXX
DAZAP2
DCDC2B
DCTD																																					X
DCUN1D2
DCUN1D2
DCUN1D5
DDAH1
DDHD2
DDIT4
DDR1
DDX17
DDX5
DDX6
DEDD
DENND4A
DEPDC1																																					X
Dera
DERL1
DERL2
DET1
DFFA
DFFB																																					X
DGAT1																																												X
DGCR2
DGKE
DGKE
DHCR24																																					X
DHDDS
DHFR
DHFRP1
DHRS1
DHX40
DHX40
DHX57		X
DIAPH1
DICER1	X		X	X								X				X
DIP2C
DIRAS2
DIRAS2
DIS3
DKK1
DKK2
DKK2
DKK3
DLC1
DLC1
DLG5
DLG5
DLGAP2
DLGAP2
DLL1
DLX5
DMBX1
DMD
DMTF1
DNAJB1									X
DNAJB11
DNAJB4
DNAJB9
DNAJB9
DNAJC1																																					X
DNAJC16
DNAJC18
DNAJC19
DNAJC27
DNAJC5
DNAJC8
DNASE1L2
DND1
DNM2																																					X
DNMT1																																													X
DNMT3A											X
DNPEP
DNPEP
DOCK3
DOCK4
DOCK4
DOCK5		X
DOCK7
DOHH
DPYSL2
DRD1
DROSHA
DSCR3
DSP		X
DSP
DST
DSTYK
DTD1
DTL
DUSP1											X
DUSP10
DUSP12		X
DUSP15
DUSP2																												X
DUSP23		X
DUSP5												X
DUSP5
DUSP6
DVL2
DYRK1A
DYRK2
DYRK2
DZIP1
E2F1	X													X	X
E2F3															X																													X
E2F3
E2F5
E2F6																																					X
EBP
ECE1
ECI2																																					X
EDEM1
EDEM1
EDN1									X
EDN1
EDNRA
EED											X
EEF1A1
EEF1A2
EFEMP2
EFHD2
EFNA1
EFNB2
EFNB3
EFNB3
EGFL7																																													X
EGFLAM					X
EGFR	X								X
EGLN3																												X
EGLN3
EGR1
EGR2
EGR2
EGR2
EGR2
EGR3
EID1
EIF2C1
EIF3J					X
EIF4A1
EIF4A1
EIF4A2
EIF4A2
EIF4E
EIF4E	X
EIF4E2
EIF4E3
EIF4EBP2
EIF4EBP2
EIF4EBP2
EIF5
EIF5
EIF5A
EIF5A2
ELAVL2
ELAVL2
ELAVL3
ELF3
ELF4																																					X
ELF5
ELFN2
ELFN2
ELK3																																					X
ELL2
ELMO1
ELMO2
ELMO2
ELN
ELOVL1																																					X
ELOVL2
ELOVL6
EML4
EML4									X
ENAH
ENC1
ENDOD1																																					X
ENGASE															X
ENTPD4																												X
ENY2
EOMES															X
EP300
EPAS1
EPB41L3
EPB41L4B									X
EPDR1
EPDR1
EPHA2
EPHA4																	X
EPHA5
EPHA8
EPHB2
EPHB4
EPN2
ERBB2																																											X	X
ERBB2IP
ERBB3																																											X	X
ERBB3
ERCC3
ERCC4
ERCC8
ERG
ERGIC3
ERI1
ERI3
ERLIN1	X																																											X
ERLIN1
ERMAP
ERMP1
ERO1LB
ERP44
ERRFI1
ESR1																X																		X
ESR2
ESRRA
ESRRA
ESRRG
ESRRG
ETNK1
ETS1																																												X
ETS1
ETS1
ETV6
EXOSC2
EYA1
EYA1																																											X
EYA4																																					X
EZH2											X																										X
EZR
F11R																																					X
F2		X							X
FA2H
FABP3									X
FABP4
FADD
FADS1
FADS2		X
FAF1
FAIM
FAIM2
FAM105A		X
FAM108B1
FAM116A
FAM117B																												X
FAM122A
FAM123B																								X
FAM124A
FAM125B
FAM129B
FAM129B																																					X
FAM131A
FAM133A
FAM134A
FAM134C
FAM135A
FAM13B
FAM155B
FAM160B2
FAM160B2
FAM168B
FAM169B
FAM177A1																																					X
FAM199X
FAM3C
FAM40A
FAM45A
FAM46C
FAM53B
FAM53C																														X
FAM53C
FAM65B
FAM70A
FAM70A
FAM81A									X
FAM91A1
FAM91A1
FAM96A		X
FAM98A
FANCG
FAS														X
FASLG
FASTK
FAT3
FAT3
FAT4
FBLN2									X
FBLN5
FBN1
FBN2											X
FBXL20																																															X
FBXL3
FBXL5
FBXO30
FBXO31
FBXW11
FBXW11
FBXW7																X
FEM1C
FEN1
FERMT2									X
FGA
FGB
FGD4
FGF2
FGF20
FGF7
FGFR1																												X									X
FGFR1OP
FGFR1OP2
FGFR2																																												X
FGFR3										X
FGFRL1
FGG
FHIT
FIS1
FITM2
FLJ36031
FLT1										X
FLT3
FMNL2
FMOD
Fmr1
FN1									X
FOPNL
FOS											X
FOSB
FOSL1
FOXA1	X
FOXA2
FOXC1
FOXD1
FOXF2
FOXJ3																												X
FOXK2
FOXM1
FOXO3
FOXO3
FOXO3
FOXO3
FOXP1
FOXP4
FRAS1
FRMD4A
FRMD4A
FRZB
FSCN1
FSTL1
FUNDC2																												X
FURIN
FUT8		X
FUT9
FXN																																					X
FZD1
FZD3
FZD3
FZD4
FZD5
FZD5
FZD5
FZD7	X	X	X
FZD7
FZD8
G6PC
G6PC3																												X
G6PD									X
GABARAPL1
GABARAPL2
GABRA1
GABRB2
GADD45A
GALC
GALNT10
GALNT10																												X
GALNT4
GALNT7
GAPDH
GATA4									X
GATA6
GATA6
GATAD2A
GATAD2B
GATAD2B
GATM
GBAS
GBP3
GCFC2
GCH1									X
GCM1
GDAP1
GDF11
GEMIN2
GEMIN4
GEMIN7		X
GFM1
GFPT1
GFRA1
GINS4
GJA1									X
GJB1
GLI1																																												X
GLI3																												X
GLRA2
GLS
GLTP
GLUL
GMNN
Gmnn
GNA13
GNAI3																																					X
GNAI3
GNAI3
GNG7
GNL3L
GNPDA2									X
GOLGA3
GOLGA7									X
GOLM1
GOLT1B
GPAM
GPAM
GPAM
GPAM
GPAM
GPC3
GPC6
GPD1
GPD1L
GPD2
GPM6B
GPR12
GPR137B
GPR56		X
GPR78
GPR85
GPS1			X		X	X		X
GPSM2
GPX2
GRAMD1A
GRB2
GRIA2
GRIA3																										X
GRIN2A																																												X
GRIN3A
GRIPAP1
GRM7
GRN																X
GRPEL2
GSK3B
GSN																																					X
GSR																																		X
GSTM4
GSTP1
GTF2H1
GTPBP3		X
GYS1		X																										X
GZF1
H2AFX
H3F3B																									X
H3F3B
HADH																																					X
HADHB																																					X
HAL
HAND2									X
HAPLN1
HARS
HAS2	X
HAS3
HBEGF
HCN2									X
HCN4									X
HDAC1
HDAC2
HDAC4									X
HDAC8
HDLBP
HEATR5A
HELLS
HELZ
HERC4
HERPUD1
HES1
HGS
HIF1A																X
Hif1a
HIF3A
HIPK2
HIPK2
HIPK2
HIPK3														X
HIST1H3B									X
HIVEP2
HK2																																											X	X
HLA-G
HLTF
HMBOX1																		X
HMG20A
HMGA1
HMGB1
HMGN2
HMGXB4
HMOX1																												X
HNF4A
HNRNPA3
HNRNPH2
HNRNPK
HOXA1																	X
HOXA10
HOXA3
HOXA5
HOXA7
HOXA9																																													X
HOXA9
HOXB5
HOXB7
HOXC11
HOXC13
HOXC8
HOXC8
HOXD10																		X
HOXD8
HPCAL4
HPDL
HPS4									X
HPSE																																										X
HRAS	X
HRH3
HS3ST1
HS6ST3
HSDL1
HSF2
HSP90B1
HSP90B1
HSPA12A
HSPA14
HSPA1B
HSPA4									X
HSPB2
HSPD1									X
HSPG2
HTR1B
HTR2A
HTR2C
HTR2C
HTR3E
HUWE1
HYAL3
ICAM1																																									X
ID2												X
ID4
ID4
IDH2
IFFO2
IFFO2
IFIT5		X
IFITM1
IFNB1		X
IFNG
IFNGR1
IFRD1		X
IGDCC4
IGF1R										X																		X
IGF2BP2
IGF2R
IGFBP1
IGFBP2																																													X
IGJ
IHH
IKBKB
IKBKE
IKZF2																												X
IKZF4
IL10														X
IL11
IL11RA
IL13				X		X	X	X
IL13RA1
IL17RB
IL18
IL1A
IL1B
IL2
IL24
IL32
IL6	X
Il6
IL6R																																					X
IL8
ILK
IMPA1
IMPAD1
IMPDH1
IMPDH1																																					X
IMPDH2
INA
ING1
ING3
ING4
INHBB
INO80C																																					X
INO80D
INPP5D
INPP5F									X
INPPL1
INSIG1
INSIG2
INSIG2
INSM1
INTS6
INTS6
IP6K2									X
IPMK
IPO4		X
IPO8
IQGAP1																																					X
IQGAP3									X
IRAK1
IRAK2
IRAK3
IRF2BP2
IRF2BPL
IRF4																																												X
IRF5
IRS1																																													X
IRS1
IRS2
ISCU
ISY1									X
ITCH															X
ITGA11
ITGA2
ITGA2
ITGA3
ITGA5																										X
ITGA6
ITGA9
ITGB1																																					X
ITGB3	X
ITGB4									X
ITGB8
ITIH5
ITLN1
ITPR1
ITPRIPL2
JAG1
JAG1
JAK1
JAK1
JAK2
JARID2
Jarid2
JAZF1
JAZF1
JMJD5
JMJD6
JMY
JUN
JUNB
JUND
KALRN
KAT2B															X
KAT7
KBTBD2
KCMF1
KCNA1												X
KCNC4
KCND1
KCNE1									X
KCNH1
KCNH2
KCNIP2
KCNJ2									X
KCNMA1
KCNN3
KCNN4
KCNQ1
KCNQ2
KCTD17
KCTD21
KCTD5
KCTD9
KDM1A
KDM3A
KDM3B
KDM6A
KDM6A		X
KDM6A																																								X
KDM6B
KEAP1
KHSRP
KIAA0182
KIAA0240
KIAA0284
KIAA0355
KIAA0430
KIAA0556
KIAA0556
KIAA0895L
KIAA0947
KIAA1033
KIAA1045
KIAA1191
KIAA1244
KIAA1274
KIAA1310
KIAA1432
KIAA1462
KIAA1549
KIAA1598									X
KIAA1644
KIAA1737
KIAA1919
KIAA2013
KIAA2018
KIAA2022
KIF1C
KIF20B
KIF22
KIF23
KIF2A									X
KIF2A
KIF5B	X																																											X
KIF5B
KIFC3
KIT
KLB
KLC4
KLF11
KLF13																																											X	X
KLF2
KLF3
KLF4												X				X		X
KLF6
KLF6
KLF9
KLF9
KLHDC10
KLHL12
KLHL15
KLHL20
KLHL24																																					X
KLHL5
KLHL9
KLK10						X
KLK6						X
KMT2A
KPNA2
KPNA3
KPNA6
KRAS	X						X																																						X
KRAS
KRCC1
KREMEN1
KREMEN2
KRT4
KRT5
KRTAP10-9
KRTAP5-9
L1CAM																																												X
L2HGDH
LAMB3
LAMC1																																					X
LAMC2
LAMTOR3
LAMTOR5
LARP1
LATS2
LATS2
LATS2
LCOR
LCORL														X
LDHA
LDHA
LDLRAD3																																					X
LDOC1
LEF1
LEFTY1
LEFTY2
LGALS3
LGALS3BP
LGI2
LIF
LIF									X
LIMD2
LIN28B		X																																										X
lin-41	X
LIN7C
LIN7C
LITAF																																					X
LMNB1																																					X
LMNB2
LMO2
LMOD1
LNX2
LOC100130890
LOC100507421									X			X																X
LOC100507421
LOC646851
LOXL4
LPCAT3
LPHN2
LPHN2
Lpin2
LPL
LPP
LRCH2
LRG1
LRIF1
LRP1
LRRC10
LRRC59
LRRC8A									X
LRRC8C
LRRFIP1
LRRK2
LRRN3
LSM11
LSM14B
LTA
LTF
LUC7L2
LUZP1
LUZP1
LYL1
LYN
LYPD3
M6PR
MACC1
MACROD2
MAD2L1
MAFB
MAFG
MAGEA12
MAGEA2
MAGEA3
MAGEA6
MAGT1																												X
MAML3
MAN2A1																																					X
MAOA
MAOA
MAP1LC3B
MAP2K1
MAP2K3
MAP2K6
MAP3K10
MAP3K11
MAP3K12
MAP3K2
MAP3K3
MAP3K4
MAP3K7																	X
MAP3K8
MAPK1
MAPK11																												X
MAPK14																																					X							X
MAPK1IP1L																																					X
MAPK3
MAPK7
MAPK8
MAPK9															X
MAPRE1																		X
MAPT
MARC1
MARCH5
MARCH7									X
MARCKS
MARCKS
MARK2
MARK4
MASP1
MAST3
MASTL
MATR3
MAZ
MBD1
MBD2
MBLAC2
MBNL1		X																																			X
MBNL2
MBNL2
MBNL3
MCC
MCL1											X
MCM10
MCM2
MCM3																																		X
MCM5
MCM8
MCTP1
MCTP2
MCTS1
MDGA2		X
MDGA2
MDM2
MDM4
MDM4
MECP2
Mecp2
MED13
MED13L
MED14
MED28
MEF2A									X
MEF2C
MEIS1											X
MEIS2
MEOX2
MERTK																																													X
MEST
MET									X
MET
METAP2
METTL10
MEX3C
MFN2
MFSD6
MGAT4A
MGC27345									X
MGEA5
MGMT
MIA3
MICA
MID2
MIDN
MIF
MINA
MINK1																										X
MIS12
MITF
Mitf
MIXL1
MKL2
MKRN1
MKX
MLEC
MLH1
MLL2
MLL3
MLL4
MLLT1		X
MLLT3
MLLT4
MLXIP		X					X
MLXIPL
MMP1									X
MMP11																																											X
MMP12
MMP13										X																																		X
MMP14
Mmp15
MMP16
MMP2
MMP24
MMP24																							X
MMP24
MMP7																																													X
MMP9
MOAP1																																	X
MOBKL2C
MOBKL3
MORC3
MORF4L1
MORF4L2
MOV10									X
MPHOSPH9
MPL	X		X	X	X	X
MPP5
MPP5
MPRIP
MPZ																																														X
MPZL1
MRC1
MRC2									X
MRE11A
MRM1		X
MRPL18
MRPS24		X
MRPS27
MRPS33		X
MRS2										X	X
MRVI1																												X
MS4A4A
MSC
MSH2
MSH3
MSH6
MSI2
MSMO1
MSN
MSRB3
MSRB3
MST4
Mstn
MTA1
MTA2
MTDH
MTDH
MTHFD2									X
MTHFD2L
MTHFR
MTMR14
MTMR3
MTMR6																																					X
MTOR										X
MTRR		X
MTSS1
MUC1																																X												X
MUC5B
MUM1L1
MXD1
MXD4
MYBL1
MYBL2
MYC	X		X				X
Myc
MYCBP
MYCBP
MYCN					X						X
MYD88
MYH1
MYH10
MYH2
MYH4
MYH9																																					X
MYH9
MYLIP														X
MYO10
MYO1C
MYO1D
MYO5A
MYO6
MYO7A
MYT1
N4BP1
NAALAD2
NABP1
NACC2
NAIP
NAMPT
NANOG
NAPEPLD
NAPG
NARS
NASP
NAT9
NAV1
NCAM1																												X
NCAPG
NCOA1
NCOA2
NCOA3
NCOA6
NCOR1
NCOR2
NDEL1
NDFIP1
NDOR1
NDOR1
NDOR1
NDRG2
NDRG4
NEDD4		X
NEK9																																							X
NELFCD									X
NEO1
NES																																												X
NETO1
NETO2									X
NEURL
NEURL1B																																					X
NEUROD1
NF1																		X
NF2	X
NFASC
NFAT5
NFAT5
NFATC2
NFATC2IP																												X
NFE2L2
NFIA																X
NFIX
NFIX
NFKB1
NFKBIA
NFKBIZ																																					X
NFYB
NHLRC2
Nhp2
NID1
NIN
NIPSNAP1
NKAIN2
NKD1
NKIRAS1
NKRF
NKTR
NLGN2
NLK
NMUR1
NOMO1
NOMO3
NOS1
NOS2
NOS3
NOTCH1																		X
NOTCH2									X							X
NOTCH2
NOTCH3									X
NOTCH4
NOVA1
NPAT
NPC1
NPEPPS
NPLOC4
NPNT
NPNT
NPNT
NPR1
NPR3
NPTN
NPTX2
NQO1
NR0B2
NR1H3
NR1I2	X
NR2E1		X
NR2F2
NR3C1																																					X
NR3C1
NR4A2
NR4A3																		X
NRG1
NRIP1
NRP1
NRP2																		X
NRSN1
NSD1																					X																X
NSD1
NSF					X																							X
NSUN4
NSUN5
NT5C3A																												X
NT5E
NTF3
NTRK2
NTRK3																																											X	X
NUAK1
NUCKS1
NUDT3
NUFIP2
NUFIP2
NUMB
NUP93
NUPL1
Nusap1
NXN		X
OCLN
ODZ2
ODZ3
Ogn
OGT
OLA1
OLR1
OPCML
OPRM1
ORAI1
OSBPL11
OSBPL2
OSBPL6
OSBPL6
OSBPL7
OSBPL7									X
OSBPL8
OSCP1
OSTF1
OSTM1
OTUB1
OTUD1
P2RX7
P4HA1																												X
P4HB
PACRGL
PAFAH1B2
PAG1	X	X																																			X							X
PAG1																								X
PAIP2B
PAK1
PAK2
PAK4
PAK6
PALD1
PAM																																								X
PANX1																X
PANX1
PAPD5											X
PAPOLB
PAQR9
PARD3
PARD3B
PARD6A
PARD6B
PARP1
PARP8
PATL1
PATZ1
PAX3									X
PAX6																		X
PAX7
PBK
PBRM1
PCBP1
PCBP2
PCDH17
PCDH18
PCDH19
PCDH7
PCDH9
PCDHA13
PCDHA2
PCDHA8
PCDHAC2																																					X
PCDHGA4
PCDHGA5
PCDHGB2
PCGF5
PCLO
PCNA
PDCD4									X
PDCD6IP
PDE3A
PDE4A
PDE4D
PDE7A
PDE7A
PDE7B																												X
PDGFB
PDGFRA
PDK1
PDK2
PDLIM5
PDPK1
PDPK1
PDS5A																																														X
PDS5B
PDZD2
PDZD2
PEA15
PEBP1
PECAM1
PEG10
PEG10
PEG3
PELI2
PER1
PEX19
PEX26
PFKFB2
PFKP
PFN1
PFN2
PGAM1
PGDP1
PGM1																																					X
PGM2									X
PGM2L1
PGR																																													X
PGRMC1		X
PGRMC2
PHB
Phb2
PHC1
PHC2
PHF10
PHF12
PHF14
PHF17
PHF19
PHLDB2
PHLPP1
PHLPP2																																			X
PHOX2B
PHYHIPL
PI4K2A																										X
PIAS1
PIAS3
PICALM									X
Picalm
PICALM
PIEZO1																		X
PIGF																																												X
PIGK
PIK3CA
PIK3CD
PIK3R1
PIK3R1
PIM1									X
PIP4K2B
PIP5K1A
PIP5K1A
PISD									X																			X
PITPNC1																																													X
PITX3
PJA2
PKD1
PKD2															X
PKHD1
PKIA
PKM
PKN2
PKNOX1
PKP1																																																X
PLA2G3
PLA2G4B
PLAG1																X
PLAG1		X
PLAT
PLAU
PLCXD3
PLCXD3
PLCXD3
PLDN
PLEKHA8
PLK1										X
PLK2																																													X
PLOD3																																					X
PLS1
PLS3
PLXNA4
PLXNB1
PMAIP1
PMEPA1	X																																											X
PNP									X
PNRC1
PODN
POF1B
POGK
POGK
POGK									X
POLA2									X
POLD1
POLD2		X
POLDIP2
POLE3
POLR2C		X
POLR2J3
POLR2K									X
POM121
POM121C		X
POMC
POMGNT1																								X
PON1
POTEM
POU3F2
POU4F2
POU5F1
PPARG
PPARGC1A
PPARGC1B
PPFIBP1																																					X
PPIF
PPIF
PPIL2
PPL
PPM1A
PPM1E
PPP1CB
PPP1R10
PPP1R13B
PPP1R3B
PPP1R7		X
PPP1R9B
PPP2R2A
PPP2R5A									X
PPP2R5C
PPP2R5E
PPP3CA
PPT2
PRAP1
PRC1
PRDM1	X	X				X																																						X
PRDM16
PRDM5
PRDX2																												X
PRDX3
[truncated: 958 more rows]
[truncated: 740 more columns]
